# Supplementary material for: Analysis of the Chloroplast Genome of Ficus simplicissima Lour Collected in Vietnam and Proposed Barcodes for Identifying Ficus Plants
Source: Curr Issues Mol Biol. 2023 Jan 27;45(2):1024–36. doi: 10.3390/cimb45020067 (PMC9955830; doi:10.3390/cimb45020067)
Supplement: Supplementary file 1 [file cimb-45-00067-s001.zip]

Archive with 2 entries (2 files):
- Supplementary S2_Ficus-simplicissima-m3_GenBank.gb
- Supplementary.pdf
